# Supplementary material for: Angiotensin II Induces Cardiac Edema and Hypertrophic Remodeling through Lymphatic-Dependent Mechanisms
Source: Oxid Med Cell Longev. 2022 Feb 18;2022:5044046. doi: 10.1155/2022/5044046 (PMC8881141; doi:10.1155/2022/5044046)
Supplement: Supplementary Materials — Figure S1: changes in the parameters of arterial systolic blood pressure, cardiac hypertrophy, and fibrosis in mice after Ang II infusion. Wild-type (WT) mice were infused with saline or Ang II (1000 ng/kg/min) for 3, 7, and 14 days. (a) Average arterial systolic blood pressure (n = 6). (b) qPCR analyses of myocardial atrial natriuretic factor (ANF) and brain natriuretic factor (BNP) (n = 6). (c) qPCR analyses of myocardial collagen I and collagen III (n = 6). (d) qPCR analyses of myocardial α-SMA (n = 6). Data are indicated by mean ± SD; n represents animal numbers of each group. Statistical difference was carried out by one-way ANOVA; ∗p < 0.05 and ∗∗∗p < 0.001 versus saline group. Figure S2: VEGFR-3 knockdown enhances Ang II-induced hypertension in mice. VEGFR-3f/f and Lyve-1Cre VEGFR-3f/− mice were infused with saline or Ang II (1000 ng/kg/min) for 14 days. Evaluation of average arterial systolic blood pressure by the tail-cuff method (n = 6). Data are indicated by mean ± SD; n represents animal numbers of each group. Statistical difference was carried out by two-way ANOVA; ∗∗∗p < 0.001 versus VEGFR-3f/f+saline group; #p < 0.05 versus VEGFR-3f/f+Ang II group. [file 5044046.f1.zip]

Archive with 2 entries (2 files):
- 5044046.f1.docx
- 5044046.f2.docx
